# Supplementary material for: Identification of high risk anaplastic gliomas by a diagnostic and prognostic signature derived from mRNA expression profiling
Source: Oncotarget. 2015 Sep 28;6(34):36643–51. doi: 10.18632/oncotarget.5421 (PMC4742201; doi:10.18632/oncotarget.5421)
Supplement: Supplementary file 2 [file oncotarget-06-36643-s002.xlsx]

## Sheet: Sheet1
Supplementary Table 2. The overlapped differently expressed genes between low risk and high risk groups in three microarray based datasets.
down-regulated in high risk group	up-regulated in high risk group
ATE1	DPH3
KSR2	SEPN1
GPR85	FOSL2
DNAJC12	KIF2C
PHYHIPL	SERPINB6
C10orf57	JUN
ANKRD26	C21orf63
LRRC20	CHPF2
COX15	GNG5
RAB18	TTYH3
CRY2	hCG_1990547
KIAA1279	TUBB2C
HMBOX1	CENPN
STAM	PTGS1
CSTF2T	STK40
WDR37	RPA3
NUDT7	DUSP5
GHITM	P4HB
FAM155A	SLC10A3
FAM123C	FAM181A
GABRB3	ADAM19
WAC	LHFPL2
AKAP6	S100A11
RTN1	FZD5
TAF1D	FNDC3B
FLRT1	ISG20
SLITRK5	SNORD123
PRDX3	hCG_2014417
SGMS1	RCAN1
DSCAML1	SPRY4
GUCY1A3	SIVA1
RNF150	IL1RAP
CBLN1	GAS2L3
GNAL	ZNF593
CUX2	GMPPB
MXI1	CENPE
IKZF5	UNC45A
TAF3	DOK1
ASB13	ALOX5AP
OAT	SHCBP1
ATAD1	TTC26
ATP6AP1L	ZNF71
CEP68	NLRC5
DOK6	MAP3K6
NRSN1	LMNA
CSMD3	LOX
ADRBK2	TMEM64
ZMYND11	FAM126A
NSUN6	KLHDC8A
PCCA	CD302
SYT9	ATP6V0B
SHPRH	TMEM106C
GLUD1	ORAI2
FAM133A	TMEM110
C10orf4	CD151
RP1-21O18.1	IQGAP1
RPS6KA5	MXRA7
TRIM8	CD248
KLHL23	IMPAD1
TTC3	PTX3
LRRTM4	STEAP3
MORN4	IGF2BP3
ATP5C1	EN1
PCDH21	PRC1
KIAA1409	PRPF31
SMPD3	NNMT
FAM45A	ZNF134
KIF21B	HOXB2
CXXC4	SYNPO
DDX50	PSMD8
MAPT	APOBEC3G
ACBD5	CDKN2C
AMN1	KANK2
ANKRD12	APOL6
RUFY2	GDF15
ZNF25	GPX8
MAPK8	IP6K2
PDZD8	FANCI
CBARA1	LSM10
KCNK3	ATF5
FRY	VEGFA
LOC145837	SERPINH1
PRPSAP2	NPEPL1
PAK7	PDLIM7
SMAD9	GYG2
TUB	FAM114A1
NRXN1	HOXB3
MCF2	LAMC1
GABRG1	RER1
TRUB1	TUBA1C
CAMSAP1L1	LIG1
ADCY2	UBE2C
PSTK	NCAPG2
CRTAC1	MYL6
ZDHHC11	SFRP4
ZFP2	2013-09-09
GLUD2	FKBP9
TMED8	HN1L
ALDH5A1	TPM4
KIAA1644	CMTM3
C10orf46	MEOX2
MSRB2	ZNF776
PPA1	CCNB1
ZC3H6	KIF4A
BCCIP	CANT1
HERC4	ACSS3
RAB2A	HOXD9
RAI2	TGIF1
SHANK2	EYA2
SFRS18	GNG12
SLC7A14	EYA3
SLITRK1	SDC1
PDCD4	CD58
SCG3	CDC6
PRPF18	MCM5
GTDC1	PUSL1
SPHKAP	BIRC5
RICTOR	CD97
MTPAP	CD44
PCSK6	ATAD3A
USP34	COL6A2
CHGB	TNFRSF1A
GRIN3A	CALD1
C12orf24	CHST2
GDF10	C6orf141
PKIA	MFSD10
KLHDC5	ANXA5
RAB11FIP2	SGSH
SDCCAG1	E2F7
ZCCHC14	TEAD3
ATP8A1	PLOD1
SAR1A	SPAG4
SIRT1	PLAU
ZMYM2	LOC440957
HSF2BP	PDPN
NFYA	C13orf18
DACH2	BMP1
MACROD2	CD276
ZNF638	ETV6
ADAM22	CASP6
C14orf132	CEBPG
C10orf137	NEK6
NET1	FBLIM1
TOX4	C1QTNF1
CDH22	TMEM147
ZBTB44	DTYMK
LCOR	IRAK1
DDX25	NDE1
FAM188A	SPP1
PIK3IP1	H2AFJ
HDAC4	SLC16A3
ALDOC	TUSC2
PAAF1	FHOD1
PAK3	PHF19
RSF1	IFRD2
NPAT	C5orf39
CCDC6	MRPS12
KCNIP3	MCAM
OMG	FGFR1
AKT3	EHD2
TRAM1L1	SLC43A3
ELFN2	NAPSB
HMP19	SYDE1
AKR1C3	CCDC109B
RNF146	FAM100B
RUNX1T1	SLC27A3
TOX	TMSB10
RUFY3	ATF3
LOC220906	NAB2
PLEKHA6	ZNF584
CRB1	ACTN1
METTL10	ANXA2
SCN3B	PTGFRN
PTCD3	RHOC
FAM190B	FOXM1
PCBP3	EGLN2
PPM1A	ARC
RPRD2	EMILIN2
KCNB1	ABCC3
ZNF248	TNC
TOMM20	WDR1
IDI1	DIRAS3
HECTD2	CITED1
CCNG2	PAX3
C8orf83	KIAA0040
MYST4	UBE2S
PPP2R2D	ASL
FAM160B1	BCAT1
SLC25A27	MIR155HG
F5	PHLDA2
UNC80	SLC11A1
CDH18	FLNA
PID1	C8orf4
DUSP26	VAV3
KIAA1429	FAM20C
SVOP	SPRY1
FCHSD2	LTF
NMNAT2	ARL4C
RBM17	ZNF787
PCMTD1	CYBRD1
SUV420H1	UPP1
GALNT13	CLIC1
TDRKH	DDB2
RNF112	HOXA10
USP25	PLOD3
GABRA3	SEC61G
ATP9A	RAB34
ARMC1	ZAK
MGEA5	PKIB
VPS26A	TUBB6
ZFR2	EVC2
DCAF5	GSDMD
MMAB	MSN
HTR2C	PLK3
TMEM170B	FAM46A
TAPT1	SRPX2
VAT1L	PTTG1
ARPP-21	KDELR2
RASL10A	ANXA1
TET1	RGS16
RIPPLY2	TIMP1
2013-03-11	OTP
SDPR	ZYX
EIF3F	LOXL1
PPP1R9A	TNFAIP6
ABI1	S100A6
RALGPS1	WISP1
ARL3	HOXA5
NCOA4	PLEKHA4
SLC25A28	SP140L
CYP2E1	PLAT
POU2F1	SERTAD1
CPEB3	EMP3
ADD3	CRNDE
GDAP1L1	MRC2
GRID1	METTL7B
BAI3	SHOX2
LRPPRC	HOXD11
PHF20L1	RUNX1
SPIN3	VIM
TSC1	GADD45A
ANKS1B	PSRC1
SEC31B	FBXO17
TATDN1	EMP1
2013-09-08	HOXA3
BRMS1L	HOXD10
GRIK2	PDLIM4
LRRC27	IGFBP2
SCAI	EFEMP2
ZNF37A	HOXA7
HCFC2	TNFRSF12A
NTRK2
GRAMD1B
FAM175B
PLCB1
PBLD
GDAP1
CISD1
INA
KHDRBS2
ZNF32
GTF2H5
CACNG2
GABBR1
VIPR2
NT5C2
USP47
KPNA5
MGC21881
MTMR9
ST8SIA3
RUNDC3A
YPEL4
2013-03-04
CLIP4
ACSL6
BZRAP1
ASF1A
CALN1
ABL2
BTRC
CLASP2
BCL7A
CNRIP1
KIAA1462
NAP1L3
C6orf168
TPR
C14orf133
KLHDC2
PARD3
C10orf78
KIAA1244
CRYZL1
PNMA1
2013-09-03
ATRNL1
SCN3A
SNAP91
METTL9
CACNA2D3
RGR
ATL1
MN1
MCM3APAS
YME1L1
DDHD2
NAP1L1
KIF3A
CDKL1
LPIN1
CAMK4
HERC1
NTM
FRMD4A
FUT9
ASCC1
YTHDC1
ARID4A
HECTD1
WHSC1L1
BCLAF1
MAGEH1
SSTR1
PHF3
REPS2
TDRD3
SFXN4
SNHG8
